# Supplementary material for: RNA-Sequencing Analysis Revealed Genes Associated with Sweet Potato (Ipomoea batatas (L.) Lam.) Responses to Stem Rot during Different Infection Stages
Source: Genes (Basel). 2023 Dec 14;14(12):2215. doi: 10.3390/genes14122215 (PMC10742929; doi:10.3390/genes14122215)
Supplement: Supplementary file 1 [file genes-14-02215-s001.zip]

Archive with 1 entries (1 files):
- genes-2728089-supplementary.pdf
